# Supplementary material for: ﻿Introducing Melanocucurbitariauktampratovii sp. nov. and the sexual morph of Melanocamarosporioidesugamica in Melanommataceae (Dothideomycetes, Pleosporales)
Source: MycoKeys. 2025 Mar 7;115:19–42. doi: 10.3897/mycokeys.115.139963 (PMC11909595; doi:10.3897/mycokeys.115.139963)
Supplement: XML Treatment for Melanocucurbitaria uktampratovii [file mycokeys.115.139963-treatment1.xml]

<!DOCTYPE tp:taxon-treatment
  PUBLIC "-//TaxonX//DTD Taxonomic Treatment Publishing DTD v0 20100105//EN" "tax-treatment-NSO.dtd">
<tp:taxon-treatment xmlns:tp="http://www.plazi.org/taxpub"><tp:treatment-meta><kwd-group><label>Taxon classification</label><kwd>
                <named-content content-type="kingdom">Fungi</named-content>
              </kwd><kwd>
                <named-content content-type="order">Pleosporales</named-content>
              </kwd><kwd>
                <named-content content-type="family">Melanommataceae</named-content>
              </kwd></kwd-group><mixed-citation publication-type="journal"><person-group><name><surname>Pem</surname><given-names>Dhandevi</given-names></name><name><surname>Jeewon</surname><given-names>Rajesh</given-names></name><name><surname>Gafforov</surname><given-names>Yusufjon</given-names></name><name><surname>Urinboev</surname><given-names>Islomjon</given-names></name><name><surname>Alrefaei</surname><given-names>Abdulwahed Fahad</given-names></name><name><surname>Senanayake</surname><given-names>Indunil C.</given-names></name><name><surname>Esankulov</surname><given-names>Alijon</given-names></name><name><surname>Hyde</surname><given-names>Kevin David</given-names></name></person-group><article-title>﻿Introducing <italic><tp:taxon-name><tp:taxon-name-part taxon-name-part-type="genus" reg="Melanocucurbitaria">Melanocucurbitaria</tp:taxon-name-part><tp:taxon-name-part taxon-name-part-type="species" reg="uktampratovii">uktampratovii</tp:taxon-name-part></tp:taxon-name></italic> sp. nov. and the sexual morph of <italic><tp:taxon-name><tp:taxon-name-part taxon-name-part-type="genus" reg="Melanocamarosporioides">Melanocamarosporioides</tp:taxon-name-part><tp:taxon-name-part taxon-name-part-type="species" reg="ugamica">ugamica</tp:taxon-name-part></tp:taxon-name></italic> in <tp:taxon-name><tp:taxon-name-part taxon-name-part-type="family">Melanommataceae</tp:taxon-name-part></tp:taxon-name> (<tp:taxon-name><tp:taxon-name-part taxon-name-part-type="class">Dothideomycetes</tp:taxon-name-part></tp:taxon-name>, <tp:taxon-name><tp:taxon-name-part taxon-name-part-type="order">Pleosporales</tp:taxon-name-part></tp:taxon-name>)</article-title><source>MycoKeys</source><day>07</day><month>03</month><year>2025</year><volume>115</volume><fpage>19</fpage><lpage>42</lpage><pub-id pub-id-type="doi">10.3897/mycokeys.115.139963</pub-id></mixed-citation></tp:treatment-meta><tp:nomenclature><label>﻿</label><tp:taxon-name>
              <object-id xmlns:xlink="http://www.w3.org/1999/xlink" content-type="arpha" xlink:type="simple">EBDBEF5A-DDFE-5F31-A35C-8BEDD9F03C16</object-id>
              <tp:taxon-name-part taxon-name-part-type="genus" reg="Melanocucurbitaria">Melanocucurbitaria</tp:taxon-name-part>
              <tp:taxon-name-part taxon-name-part-type="species" reg="uktampratovii">uktampratovii</tp:taxon-name-part>
              <object-id xmlns:xlink="http://www.w3.org/1999/xlink" xlink:type="simple">Index Fungorum: IF902644</object-id>
              <object-id xmlns:xlink="http://www.w3.org/1999/xlink" xlink:type="simple">Facesoffungi Number: FoF16743</object-id>
            </tp:taxon-name><tp:taxon-authority>D. Pem, R. Jeewon, Gafforov &amp; K. D. Hyde</tp:taxon-authority><tp:taxon-status xmlns:xlink="http://www.w3.org/1999/xlink" xlink:type="simple">sp. nov.</tp:taxon-status><xref ref-type="fig" rid="F1">Fig. 2</xref></tp:nomenclature><tp:treatment-sec sec-type="etymology" id="SECID0ECOBI"><title>Etymology.</title><p>uktam-pratovii (Lat.) in honor of Uzbek scientist, Prof. Uktam Pratovich Pratov (1934–2018), for his contribution to the botanical research in Central Asian countries.</p><fig id="F1" position="float" orientation="portrait"><object-id xmlns:xlink="http://www.w3.org/1999/xlink" content-type="doi" xlink:type="simple">10.3897/mycokeys.115.139963.figure2</object-id><object-id xmlns:xlink="http://www.w3.org/1999/xlink" content-type="arpha" xlink:type="simple">7FA02A1E-CA3D-5BEA-BBA8-BCBFB3B9487A</object-id><label>Figure 2.</label><caption><p><italic><tp:taxon-name><tp:taxon-name-part taxon-name-part-type="genus" reg="Melanocucurbitaria">Melanocucurbitaria</tp:taxon-name-part><tp:taxon-name-part taxon-name-part-type="species" reg="uktampratovii">uktampratovii</tp:taxon-name-part></tp:taxon-name></italic> sp. nov. (<named-content xmlns:xlink="http://www.w3.org/1999/xlink" content-type="dwc:institutional_code" xlink:title="Tashkent Mycological Herbarium" xlink:href="http://grbio.org/institution/institute-gene-pool-plants-and-animals-uzbek-academy-sciences" xlink:type="simple">TASM</named-content> 6176, holotype) <bold>a</bold> habitat <bold>b</bold> section of ascoma <bold>c</bold> peridium <bold>d</bold> pseudoparaphyses <bold>e–g</bold> asci <bold>h–k</bold> ascospores <bold>l</bold> germinated ascospore <bold>m, n</bold> culture characteristics on <abbrev xmlns:xlink="http://www.w3.org/1999/xlink" xlink:title="malt extract agar" id="ABBRID0EOPBI" xlink:type="simple">MEA</abbrev> (<bold>m</bold> above view, <bold>n</bold> reverse view). Scale bars: 100 μm (<bold>b</bold>); 20 μm (<bold>c, e–l</bold>); 10 μm (<bold>d</bold>).</p></caption><graphic xmlns:xlink="http://www.w3.org/1999/xlink" xlink:href="mycokeys-115-019-g002.jpg" position="float" orientation="portrait" xlink:type="simple" id="oo_1272638.jpg"><uri content-type="original_file" xlink:type="simple">https://binary.pensoft.net/fig/1272638</uri></graphic></fig></tp:treatment-sec><tp:treatment-sec sec-type="description" id="SECID0EBQBI"><title>Description.</title><p><bold><italic>Saprobic</italic></bold> on dead branches of <italic><tp:taxon-name><tp:taxon-name-part taxon-name-part-type="genus" reg="Salvia">Salvia</tp:taxon-name-part><tp:taxon-name-part taxon-name-part-type="species" reg="karelinii">karelinii</tp:taxon-name-part></tp:taxon-name></italic> J. B. Walker. <bold><italic>Sexual morph</italic>: <italic>Ascomata</italic></bold> 200–500 μm wide, 250–400 μm high scattered to gregarious, immersed or semi erumpent, carbonaceous, dark brown to black, globose to subglobose, papillate. <bold><italic>Ostiole</italic></bold> indistinct, with a small papilla. <bold><italic>Peridium</italic></bold> 25–35 μm, 3–5 layers, inner layers composed of subhyaline to light brown cells of <italic>textura angularis</italic>, outer layer composed of irregular, thick-walled, highly pigmented dark-brown cells of <italic>textura angularis</italic>. <bold><italic>Hamathecium</italic></bold> 1.5–2.0 µm (n = 10) wide, comprising numerous, filamentous, branched, anastomosing, septate, hyaline, pseudoparaphyses. <bold><italic>Asci</italic></bold> 160–175 × 13–14 μm (x̄ = 164.0 × 13.6 µm, n = 10), 8-spored, bitunicate, fissitunicate, cylindrical, pedicellate, apically rounded, with an ocular chamber. <bold><italic>Ascospores</italic></bold> 18–25 × 7–9 μm (x̄ = 20.8 × 7.7 µm, n = 10), uniseriate, ellipsoidal, muriform, 4–6 transverse septa, with 3–7 longitudinal septa, slightly constricted at the septa, more at the middle septum, at first hyaline turning golden brown to dark-brown at maturity, obtuse at the ends, lacking a mucilaginous sheath, smooth and thick-walled. <bold><italic>Asexual morph</italic></bold>: Undetermined.</p></tp:treatment-sec><tp:treatment-sec sec-type="description" id="SECID0ESRBI"><title>Culture characteristics.</title><p>Colonies on <abbrev xmlns:xlink="http://www.w3.org/1999/xlink" xlink:title="malt extract agar" id="ABBRID0EYRBI" xlink:type="simple">MEA</abbrev>, reaching 20–25 mm diam. after 3 weeks at 25 °C, medium dense in middle, medium sparse at the edges, irregular, umbonate, velvety to floccose, undulated edges, smooth.</p></tp:treatment-sec><tp:treatment-sec sec-type="distribution" id="SECID0E3RBI"><title>Known distribution</title><p><bold>(based on molecular data).</bold> Uzbekistan (<xref ref-type="bibr" rid="B62">Wanasinghe et al. 2018</xref>; this study).</p></tp:treatment-sec><tp:treatment-sec sec-type="Confirmed hosts" id="SECID0EISBI"><title>Confirmed hosts</title><p><bold>(based on molecular data).</bold><italic><tp:taxon-name><tp:taxon-name-part taxon-name-part-type="genus" reg="Acer">Acer</tp:taxon-name-part><tp:taxon-name-part taxon-name-part-type="species" reg="pubescens">pubescens</tp:taxon-name-part></tp:taxon-name></italic> Franch (<tp:taxon-name><tp:taxon-name-part taxon-name-part-type="family">Sapindaceae</tp:taxon-name-part></tp:taxon-name>) (<xref ref-type="bibr" rid="B62">Wanasinghe et al. 2018</xref>), <italic><tp:taxon-name><tp:taxon-name-part taxon-name-part-type="genus" reg="Salvia">Salvia</tp:taxon-name-part><tp:taxon-name-part taxon-name-part-type="species" reg="karelinii">karelinii</tp:taxon-name-part></tp:taxon-name></italic> (<tp:taxon-name><tp:taxon-name-part taxon-name-part-type="family">Lamiaceae</tp:taxon-name-part></tp:taxon-name>) (this study).</p></tp:treatment-sec><tp:treatment-sec sec-type="material" id="SECID0EUTBI"><title>Material examined.</title><p>Uzbekistan • Surkhandarya Province, Baysun District, Omonxona Village, South-Western Hissar Mountains, on dead branches of <italic><tp:taxon-name><tp:taxon-name-part taxon-name-part-type="genus" reg="Salvia">Salvia</tp:taxon-name-part><tp:taxon-name-part taxon-name-part-type="species" reg="karelinii">karelinii</tp:taxon-name-part></tp:taxon-name></italic> (<tp:taxon-name><tp:taxon-name-part taxon-name-part-type="family">Lamiaceae</tp:taxon-name-part></tp:taxon-name>), 13 May 2016, Y. Gafforov, I. Urinboev, YG-S29-3 (<named-content xmlns:xlink="http://www.w3.org/1999/xlink" content-type="dwc:institutional_code" xlink:title="Tashkent Mycological Herbarium" xlink:href="http://grbio.org/institution/institute-gene-pool-plants-and-animals-uzbek-academy-sciences" xlink:type="simple">TASM</named-content> 6176, holotype; <named-content xmlns:xlink="http://www.w3.org/1999/xlink" content-type="dwc:institutional_code" xlink:title="Mae Fah Luang University Herbarium" xlink:href="http://grbio.org/institution/mae-fah-laung-university-herbarium" xlink:type="simple">MFLU</named-content> 17-0071, isotype), ex-type living culture <named-content xmlns:xlink="http://www.w3.org/1999/xlink" content-type="dwc:institutional_code" xlink:title="Culture Collection at Mae Fah Luang University" xlink:href="http://grbio.org/institution/mae-fah-luang-university-culture-collection" xlink:type="simple">MFLUCC</named-content> 17-1953.</p></tp:treatment-sec><tp:treatment-sec sec-type="GenBank numbers" id="SECID0EWUBI"><title>GenBank numbers.</title><p><abbrev xmlns:xlink="http://www.w3.org/1999/xlink" xlink:title="28S large subunit" id="ABBRID0E3UBI" xlink:type="simple">LSU</abbrev>: <ext-link xmlns:xlink="http://www.w3.org/1999/xlink" xlink:href="PQ453820" ext-link-type="gen" xlink:type="simple">PQ453820</ext-link>, <abbrev xmlns:xlink="http://www.w3.org/1999/xlink" xlink:title="internal transcribed spacers" id="ABBRID0EFVBI" xlink:type="simple">ITS</abbrev>: <ext-link xmlns:xlink="http://www.w3.org/1999/xlink" xlink:href="PQ453018" ext-link-type="gen" xlink:type="simple">PQ453018</ext-link>, <abbrev xmlns:xlink="http://www.w3.org/1999/xlink" xlink:title="translation elongation factor 1 gene" id="ABBRID0EOVBI" xlink:type="simple">TEF-1</abbrev>: <ext-link xmlns:xlink="http://www.w3.org/1999/xlink" xlink:href="PQ441826" ext-link-type="gen" xlink:type="simple">PQ441826</ext-link>.</p></tp:treatment-sec><tp:treatment-sec sec-type="notes" id="SECID0EXVBI"><title>Notes.</title><p>The morphology of our collection (<named-content xmlns:xlink="http://www.w3.org/1999/xlink" content-type="dwc:institutional_code" xlink:title="Tashkent Mycological Herbarium" xlink:href="http://grbio.org/institution/institute-gene-pool-plants-and-animals-uzbek-academy-sciences" xlink:type="simple">TASM</named-content> 6176) resembles the type species <italic><tp:taxon-name><tp:taxon-name-part taxon-name-part-type="genus" reg="Melanocucurbitaria">Melanocucurbitaria</tp:taxon-name-part><tp:taxon-name-part taxon-name-part-type="species" reg="uzbekistanica">uzbekistanica</tp:taxon-name-part></tp:taxon-name></italic> (<named-content xmlns:xlink="http://www.w3.org/1999/xlink" content-type="dwc:institutional_code" xlink:title="Tashkent Mycological Herbarium" xlink:href="http://grbio.org/institution/institute-gene-pool-plants-and-animals-uzbek-academy-sciences" xlink:type="simple">TASM</named-content> 6109) in its scattered to gregarious, dark brown to black, globose to subglobose, papillate ascomata, cylindrical, pedicellate asci and ellipsoidal, muriform ascospores (<xref ref-type="bibr" rid="B62">Wanasinghe et al. 2018</xref>). Our collection is different from the type species <italic><tp:taxon-name><tp:taxon-name-part taxon-name-part-type="genus" reg="Melanocucurbitaria">M.</tp:taxon-name-part><tp:taxon-name-part taxon-name-part-type="species" reg="uzbekistanica">uzbekistanica</tp:taxon-name-part></tp:taxon-name></italic> in having smaller ascomata (200–400 × 250–400 μm vs. 500–700 × 550–750 μm), smaller asci (160–175 × 13–14 μm vs. 280–300 × 19–23 µm), smaller ascospores (18–25 × 7–9 μm vs. 37–47 × 17–19 µm) and number of septa (4–6 transverse septa, 3–7 longitudinal septa vs. 6–8 transverse septa, 3–4 longitudinal septa) (<xref ref-type="bibr" rid="B62">Wanasinghe et al. 2018</xref>). <italic><tp:taxon-name><tp:taxon-name-part taxon-name-part-type="genus" reg="Melanocucurbitaria">Melanocucurbitaria</tp:taxon-name-part><tp:taxon-name-part taxon-name-part-type="species" reg="uzbekistanica">uzbekistanica</tp:taxon-name-part></tp:taxon-name></italic> also differs from <italic><tp:taxon-name><tp:taxon-name-part taxon-name-part-type="genus" reg="Melanocucurbitaria">M.</tp:taxon-name-part><tp:taxon-name-part taxon-name-part-type="species" reg="uktampratovii">uktampratovii</tp:taxon-name-part></tp:taxon-name></italic> in having black, semi-immersed ascomata, ostiole filled with brown cells, ascospores which are pale brown at maturity, broadly rounded at the ends, surrounded by a mucilaginous sheath when immature while <italic><tp:taxon-name><tp:taxon-name-part taxon-name-part-type="genus" reg="Melanocucurbitaria">M.</tp:taxon-name-part><tp:taxon-name-part taxon-name-part-type="species" reg="uktampratovii">uktampratovii</tp:taxon-name-part></tp:taxon-name></italic> has immersed or semi erumpent ascomata, indistinct ostiole, with a small papilla, ascospores which are dark brown at maturity, obtuse at the ends and lacking a mucilaginous sheath. According to the multi-gene phylogeny, our collection clusters with the isolate of <italic><tp:taxon-name><tp:taxon-name-part taxon-name-part-type="genus" reg="Melanocucurbitaria">Melanocucurbitaria</tp:taxon-name-part><tp:taxon-name-part taxon-name-part-type="species" reg="uzbekistanica">uzbekistanica</tp:taxon-name-part></tp:taxon-name></italic> (<named-content xmlns:xlink="http://www.w3.org/1999/xlink" content-type="dwc:institutional_code" xlink:title="Culture Collection at Mae Fah Luang University" xlink:href="http://grbio.org/institution/mae-fah-luang-university-culture-collection" xlink:type="simple">MFLUCC</named-content> 17-0829) in 90% <abbrev xmlns:xlink="http://www.w3.org/1999/xlink" xlink:title="Maximum Likelihood" id="ABBRID0ETYBI" xlink:type="simple">ML</abbrev> and 1.00 BYPP supported clade. The nucleotide base comparison of <abbrev xmlns:xlink="http://www.w3.org/1999/xlink" xlink:title="28S large subunit" id="ABBRID0EXYBI" xlink:type="simple">LSU</abbrev>, <abbrev xmlns:xlink="http://www.w3.org/1999/xlink" xlink:title="internal transcribed spacers" id="ABBRID0E2YBI" xlink:type="simple">ITS</abbrev> and <abbrev xmlns:xlink="http://www.w3.org/1999/xlink" xlink:title="translation elongation factor 1 gene" id="ABBRID0E6YBI" xlink:type="simple">TEF-1</abbrev> regions showed that our strain (<named-content xmlns:xlink="http://www.w3.org/1999/xlink" content-type="dwc:institutional_code" xlink:title="Tashkent Mycological Herbarium" xlink:href="http://grbio.org/institution/institute-gene-pool-plants-and-animals-uzbek-academy-sciences" xlink:type="simple">TASM</named-content> 6176) differs from the type strain of <italic><tp:taxon-name><tp:taxon-name-part taxon-name-part-type="genus" reg="Melanocucurbitaria">M.</tp:taxon-name-part><tp:taxon-name-part taxon-name-part-type="species" reg="uzbekistanica">uzbekistanica</tp:taxon-name-part></tp:taxon-name></italic> (<named-content xmlns:xlink="http://www.w3.org/1999/xlink" content-type="dwc:institutional_code" xlink:title="Culture Collection at Mae Fah Luang University" xlink:href="http://grbio.org/institution/mae-fah-luang-university-culture-collection" xlink:type="simple">MFLUCC</named-content> 17-0829) by 23/865 bp (2.65%), 15/439 bp (3.41%) and 20/571 bp (3.5%), respectively. Therefore, we introduce our collection as a new species based on morphology and phylogeny. The phylogenetic placement of our strain (<named-content xmlns:xlink="http://www.w3.org/1999/xlink" content-type="dwc:institutional_code" xlink:title="Tashkent Mycological Herbarium" xlink:href="http://grbio.org/institution/institute-gene-pool-plants-and-animals-uzbek-academy-sciences" xlink:type="simple">TASM</named-content> 6176) is shown in Fig. <xref ref-type="fig" rid="F3">1</xref>.</p></tp:treatment-sec><tp:treatment-sec><!--Section generated to contain objects referenced in tp:taxon-treatment.--><fig id="F3" position="float" orientation="portrait"><object-id xmlns:xlink="http://www.w3.org/1999/xlink" content-type="doi" xlink:type="simple">10.3897/mycokeys.115.139963.figure1</object-id><object-id xmlns:xlink="http://www.w3.org/1999/xlink" content-type="arpha" xlink:type="simple">3D682DA2-0A11-5FCD-9EE4-BDB0A138218F</object-id><label>Figure 1.</label><caption><p>Phylogram generated from maximum likelihood analysis based on combined <abbrev xmlns:xlink="http://www.w3.org/1999/xlink" xlink:title="28S large subunit" id="ABBRID0EFLBI" xlink:type="simple">LSU</abbrev>, <abbrev xmlns:xlink="http://www.w3.org/1999/xlink" xlink:title="18S small subunit" id="ABBRID0EJLBI" xlink:type="simple">SSU</abbrev>, <abbrev xmlns:xlink="http://www.w3.org/1999/xlink" xlink:title="internal transcribed spacers" id="ABBRID0ENLBI" xlink:type="simple">ITS</abbrev> and <abbrev xmlns:xlink="http://www.w3.org/1999/xlink" xlink:title="translation elongation factor 1 gene" id="ABBRID0ERLBI" xlink:type="simple">TEF-1</abbrev> sequence data for <tp:taxon-name><tp:taxon-name-part taxon-name-part-type="family">Melanommataceae</tp:taxon-name-part></tp:taxon-name>. The tree is rooted with <italic><tp:taxon-name><tp:taxon-name-part taxon-name-part-type="genus" reg="Cyclothyriella">Cyclothyriella</tp:taxon-name-part><tp:taxon-name-part taxon-name-part-type="species" reg="rubronotata">rubronotata</tp:taxon-name-part></tp:taxon-name></italic> (CBS 121892, CBS 141486). The new isolates are in red and ex-type strains and are shown in boldface. Bootstrap support values for maximum likelihood (<abbrev xmlns:xlink="http://www.w3.org/1999/xlink" xlink:title="Maximum Likelihood" id="ABBRID0EFMBI" xlink:type="simple">ML</abbrev>) equal to or greater than 70% and Bayesian posterior probabilities (BYPP) equal to or greater than 0.90 are given above the nodes, respectively.</p></caption><graphic xmlns:xlink="http://www.w3.org/1999/xlink" xlink:href="mycokeys-115-019-g001.jpg" position="float" orientation="portrait" xlink:type="simple" id="oo_1272637.jpg"><uri content-type="original_file" xlink:type="simple">https://binary.pensoft.net/fig/1272637</uri></graphic></fig></tp:treatment-sec><ref-list><ref id="B62"><mixed-citation xmlns:xlink="http://www.w3.org/1999/xlink" xlink:type="simple"><person-group><name name-style="western"><surname>Wanasinghe</surname><given-names>DN</given-names></name><name name-style="western"><surname>Phukhamsakda</surname><given-names>C</given-names></name><name name-style="western"><surname>Hyde</surname><given-names>KD</given-names></name><name name-style="western"><surname>Jeewon</surname><given-names>R</given-names></name><name name-style="western"><surname>Lee</surname><given-names>HB</given-names></name><name name-style="western"><surname>Gareth Jones</surname><given-names>E</given-names></name><name name-style="western"><surname>Tibpromma</surname><given-names>S</given-names></name><name name-style="western"><surname>Tennakoon</surname><given-names>DS</given-names></name><name name-style="western"><surname>Dissanayake</surname><given-names>AJ</given-names></name><name name-style="western"><surname>Jayasiri</surname><given-names>SC</given-names></name><name name-style="western"><surname>Gafforov</surname><given-names>Y</given-names></name><name name-style="western"><surname>Camporesi</surname><given-names>E</given-names></name><name name-style="western"><surname>Bulgakov</surname><given-names>TS</given-names></name><name name-style="western"><surname>Ekanayake</surname><given-names>AH</given-names></name><name name-style="western"><surname>Perera</surname><given-names>RH</given-names></name><name name-style="western"><surname>Samarakoon</surname><given-names>MC</given-names></name><name name-style="western"><surname>Goonasekara</surname><given-names>ID</given-names></name><name name-style="western"><surname>Mapook</surname><given-names>A</given-names></name><name name-style="western"><surname>Li</surname><given-names>W</given-names></name><name name-style="western"><surname>Senanayake</surname><given-names>IC</given-names></name><name name-style="western"><surname>Li</surname><given-names>J</given-names></name><name name-style="western"><surname>Norphanphoun</surname><given-names>C</given-names></name><name name-style="western"><surname>Doilom</surname><given-names>M</given-names></name><name name-style="western"><surname>Bahkali</surname><given-names>AH</given-names></name><name name-style="western"><surname>Xu</surname><given-names>J</given-names></name><name name-style="western"><surname>Mortimer</surname><given-names>PE</given-names></name><name name-style="western"><surname>Tibell</surname><given-names>L</given-names></name><name name-style="western"><surname>Tibell</surname><given-names>S</given-names></name><name name-style="western"><surname>Karunarathna</surname><given-names>SC</given-names></name></person-group> (<year>2018</year>) Fungal diversity notes 709–839: Taxonomic and phylogenetic contributions to fungal taxa with an emphasis on fungion <tp:taxon-name><tp:taxon-name-part taxon-name-part-type="family">Rosaceae</tp:taxon-name-part></tp:taxon-name>. Fungal Diversity 89: 1–236. <ext-link xlink:href="10.1007/s13225-018-0395-7" ext-link-type="doi" xlink:type="simple">https://doi.org/10.1007/s13225-018-0395-7</ext-link></mixed-citation></ref></ref-list></tp:taxon-treatment>
