# Supplementary material for: ﻿Introducing Melanocucurbitariauktampratovii sp. nov. and the sexual morph of Melanocamarosporioidesugamica in Melanommataceae (Dothideomycetes, Pleosporales)
Source: MycoKeys. 2025 Mar 7;115:19–42. doi: 10.3897/mycokeys.115.139963 (PMC11909595; doi:10.3897/mycokeys.115.139963)
Supplement: XML Treatment for Melanocamarosporioides ugamica [file mycokeys.115.139963-treatment2.xml]

<!DOCTYPE tp:taxon-treatment
  PUBLIC "-//TaxonX//DTD Taxonomic Treatment Publishing DTD v0 20100105//EN" "tax-treatment-NSO.dtd">
<tp:taxon-treatment xmlns:tp="http://www.plazi.org/taxpub"><tp:treatment-meta><kwd-group><label>Taxon classification</label><kwd>
                <named-content content-type="kingdom">Fungi</named-content>
              </kwd><kwd>
                <named-content content-type="order">Pleosporales</named-content>
              </kwd><kwd>
                <named-content content-type="family">Melanommataceae</named-content>
              </kwd></kwd-group><mixed-citation publication-type="journal"><person-group><name><surname>Pem</surname><given-names>Dhandevi</given-names></name><name><surname>Jeewon</surname><given-names>Rajesh</given-names></name><name><surname>Gafforov</surname><given-names>Yusufjon</given-names></name><name><surname>Urinboev</surname><given-names>Islomjon</given-names></name><name><surname>Alrefaei</surname><given-names>Abdulwahed Fahad</given-names></name><name><surname>Senanayake</surname><given-names>Indunil C.</given-names></name><name><surname>Esankulov</surname><given-names>Alijon</given-names></name><name><surname>Hyde</surname><given-names>Kevin David</given-names></name></person-group><article-title>﻿Introducing <italic><tp:taxon-name><tp:taxon-name-part taxon-name-part-type="genus" reg="Melanocucurbitaria">Melanocucurbitaria</tp:taxon-name-part><tp:taxon-name-part taxon-name-part-type="species" reg="uktampratovii">uktampratovii</tp:taxon-name-part></tp:taxon-name></italic> sp. nov. and the sexual morph of <italic><tp:taxon-name><tp:taxon-name-part taxon-name-part-type="genus" reg="Melanocamarosporioides">Melanocamarosporioides</tp:taxon-name-part><tp:taxon-name-part taxon-name-part-type="species" reg="ugamica">ugamica</tp:taxon-name-part></tp:taxon-name></italic> in <tp:taxon-name><tp:taxon-name-part taxon-name-part-type="family">Melanommataceae</tp:taxon-name-part></tp:taxon-name> (<tp:taxon-name><tp:taxon-name-part taxon-name-part-type="class">Dothideomycetes</tp:taxon-name-part></tp:taxon-name>, <tp:taxon-name><tp:taxon-name-part taxon-name-part-type="order">Pleosporales</tp:taxon-name-part></tp:taxon-name>)</article-title><source>MycoKeys</source><day>07</day><month>03</month><year>2025</year><volume>115</volume><fpage>19</fpage><lpage>42</lpage><pub-id pub-id-type="doi">10.3897/mycokeys.115.139963</pub-id></mixed-citation></tp:treatment-meta><tp:nomenclature><label>﻿</label><tp:taxon-name>
              <object-id xmlns:xlink="http://www.w3.org/1999/xlink" content-type="arpha" xlink:type="simple">4474C9BD-48C4-5263-8AB9-A09C0EC19C8F</object-id>
              <tp:taxon-name-part taxon-name-part-type="genus" reg="Melanocamarosporioides">Melanocamarosporioides</tp:taxon-name-part>
              <tp:taxon-name-part taxon-name-part-type="species" reg="ugamica">ugamica</tp:taxon-name-part>
              <object-id xmlns:xlink="http://www.w3.org/1999/xlink" xlink:type="simple">Index Fungorum: IF554297</object-id>
              <object-id xmlns:xlink="http://www.w3.org/1999/xlink" xlink:type="simple">Facesoffungi Number: FoF04363</object-id>
            </tp:taxon-name><tp:taxon-authority>D. Pem, R. Jeewon, Gafforov &amp; K. D. Hyde, in Pem et al. Mycol. Progr. 18(3): 474 (2019)</tp:taxon-authority><xref ref-type="fig" rid="F2">Fig. 3</xref></tp:nomenclature><tp:treatment-sec sec-type="description" id="SECID0EN2BI"><title>Description.</title><p><bold><italic>Saprobic</italic></bold> on dead branches of <italic><tp:taxon-name><tp:taxon-name-part taxon-name-part-type="genus" reg="Rosa">Rosa</tp:taxon-name-part><tp:taxon-name-part taxon-name-part-type="species" reg="ecae">ecae</tp:taxon-name-part></tp:taxon-name></italic> Aitch. <bold><italic>Sexual morph</italic>: <italic>Ascomata</italic></bold> 145–335 μm wide, 70–195 μm high, solitary to gregarious, flattened, semi-immersed to superficial, dark brown to black, globose to ovoid, carbonaceous, papillate. <bold><italic>Peridium</italic></bold> 15–20 μm, two layered, inner layers composed of hyaline to subhyaline cells of <italic>textura prismatica</italic>, outer layer composed of irregular, thick-walled, brown cells of <italic>textura angularis</italic>. <bold><italic>Hamathecium</italic></bold> comprising numerous, 1.3–2.5 µm (n = 10) wide, filamentous, branched, anastomosing, septate, hyaline, pseudoparaphyses. <bold><italic>Asci</italic></bold> 90–120 × 14.5–16.7 μm (x̄ = 104.9 × 15.5 µm, n = 10), 8-spored, bitunicate, fissitunicate, cylindrical-clavate, pedicellate, apically rounded, with a minute ocular chamber. <bold><italic>Ascospores</italic></bold> 19.2–25.0 × 7.9–10.0 μm (x̄ = 21.8 × 8.7 µm, n = 10), uni to biseriate, ellipsoidal, muriform, 5–7 transversely septate, with 5–11 vertical septa, slightly constricted at the septa, dark brown, broadly rounded at the ends, smooth and thick-walled. <bold><italic>Asexual morph</italic></bold>: Undetermined.</p><fig id="F2" position="float" orientation="portrait"><object-id xmlns:xlink="http://www.w3.org/1999/xlink" content-type="doi" xlink:type="simple">10.3897/mycokeys.115.139963.figure3</object-id><object-id xmlns:xlink="http://www.w3.org/1999/xlink" content-type="arpha" xlink:type="simple">56596679-BC79-541C-8424-87B2DF49F469</object-id><label>Figure 3.</label><caption><p><italic><tp:taxon-name><tp:taxon-name-part taxon-name-part-type="genus" reg="Melanocamarosporioides">Melanocamarosporioides</tp:taxon-name-part><tp:taxon-name-part taxon-name-part-type="species" reg="ugamica">ugamica</tp:taxon-name-part></tp:taxon-name></italic> (<named-content xmlns:xlink="http://www.w3.org/1999/xlink" content-type="dwc:institutional_code" xlink:title="Tashkent Mycological Herbarium" xlink:href="http://grbio.org/institution/institute-gene-pool-plants-and-animals-uzbek-academy-sciences" xlink:type="simple">TASM</named-content> 6175, new host record and sexual morph) <bold>a, b</bold> appearance of ascomata on the host surface <bold>c</bold> pseudoparaphyses <bold>d–g</bold> asci <bold>h, i</bold> ascospores <bold>j</bold> germinated ascospore <bold>k, l</bold> culture characteristics on <abbrev xmlns:xlink="http://www.w3.org/1999/xlink" xlink:title="malt extract agar" id="ABBRID0E54BI" xlink:type="simple">MEA</abbrev> (<bold>k</bold> above view, <bold>l</bold> reverse view). Scale bars: 500 μm (<bold>a, b</bold>); 5 μm (<bold>c</bold>); 20 μm (<bold>d–g, j</bold>); 10 μm (<bold>h, i</bold>).</p></caption><graphic xmlns:xlink="http://www.w3.org/1999/xlink" xlink:href="mycokeys-115-019-g003.jpg" position="float" orientation="portrait" xlink:type="simple" id="oo_1272639.jpg"><uri content-type="original_file" xlink:type="simple">https://binary.pensoft.net/fig/1272639</uri></graphic></fig></tp:treatment-sec><tp:treatment-sec sec-type="description" id="SECID0ET5BI"><title>Culture characteristics.</title><p>Colonies on <abbrev xmlns:xlink="http://www.w3.org/1999/xlink" xlink:title="malt extract agar" id="ABBRID0EZ5BI" xlink:type="simple">MEA</abbrev>, reaching 25–30 mm diam. after 3 weeks at 25 °C, medium dense, circular, flattened to slightly raised, smooth surface, with edge entire, cottony, mycelium composed of septate, branched hyphae, colony from above whitish, reverse whitish gray to reddish brown in center gradually becoming white towards the edges from the below.</p></tp:treatment-sec><tp:treatment-sec sec-type="distribution" id="SECID0E45BI"><title>Known distribution</title><p><bold>(based on molecular data).</bold> Uzbekistan (<xref ref-type="bibr" rid="B42">Pem et al. 2019b</xref>, this study).</p></tp:treatment-sec><tp:treatment-sec sec-type="Confirmed hosts" id="SECID0EJ6BI"><title>Confirmed hosts</title><p><bold>(based on molecular data).</bold><italic><tp:taxon-name><tp:taxon-name-part taxon-name-part-type="genus" reg="Lonicera">Lonicera</tp:taxon-name-part><tp:taxon-name-part taxon-name-part-type="species" reg="altmannii">altmannii</tp:taxon-name-part></tp:taxon-name></italic> (<tp:taxon-name><tp:taxon-name-part taxon-name-part-type="family">Caprifoliaceae</tp:taxon-name-part></tp:taxon-name>) (<xref ref-type="bibr" rid="B42">Pem et al. 2019b</xref>), <italic><tp:taxon-name><tp:taxon-name-part taxon-name-part-type="genus" reg="Rosa">Rosa</tp:taxon-name-part><tp:taxon-name-part taxon-name-part-type="species" reg="ecae">ecae</tp:taxon-name-part></tp:taxon-name></italic> (this study).</p></tp:treatment-sec><tp:treatment-sec sec-type="material" id="SECID0EQACI"><title>Material examined.</title><p>Uzbekistan • Tashkent Province, Bostanlik District, Ugam-Chatkal National Nature Park, Charvak Reservoir, Chimyon in Western Tien Shan Mountain, on dead branches of <italic><tp:taxon-name><tp:taxon-name-part taxon-name-part-type="genus" reg="Rosa">Rosa</tp:taxon-name-part><tp:taxon-name-part taxon-name-part-type="species" reg="ecae">ecae</tp:taxon-name-part></tp:taxon-name></italic>, 21 July 2019, Y. Gafforov, A. Esankulov, YG-S2-2 (<named-content xmlns:xlink="http://www.w3.org/1999/xlink" content-type="dwc:institutional_code" xlink:title="Tashkent Mycological Herbarium" xlink:href="http://grbio.org/institution/institute-gene-pool-plants-and-animals-uzbek-academy-sciences" xlink:type="simple">TASM</named-content> 6175), living culture <named-content xmlns:xlink="http://www.w3.org/1999/xlink" content-type="dwc:institutional_code" xlink:title="Culture Collection at Mae Fah Luang University" xlink:href="http://grbio.org/institution/mae-fah-luang-university-culture-collection" xlink:type="simple">MFLUCC</named-content> 24-0466.</p></tp:treatment-sec><tp:treatment-sec sec-type="GenBank numbers" id="SECID0EJBCI"><title>GenBank numbers.</title><p><abbrev xmlns:xlink="http://www.w3.org/1999/xlink" xlink:title="28S large subunit" id="ABBRID0EPBCI" xlink:type="simple">LSU</abbrev>: <ext-link xmlns:xlink="http://www.w3.org/1999/xlink" xlink:href="PQ453821" ext-link-type="gen" xlink:type="simple">PQ453821</ext-link>, <abbrev xmlns:xlink="http://www.w3.org/1999/xlink" xlink:title="18S small subunit" id="ABBRID0EYBCI" xlink:type="simple">SSU</abbrev>: <ext-link xmlns:xlink="http://www.w3.org/1999/xlink" xlink:href="PQ433587" ext-link-type="gen" xlink:type="simple">PQ433587</ext-link>, <abbrev xmlns:xlink="http://www.w3.org/1999/xlink" xlink:title="internal transcribed spacers" id="ABBRID0EBCCI" xlink:type="simple">ITS</abbrev>: <ext-link xmlns:xlink="http://www.w3.org/1999/xlink" xlink:href="PQ453019" ext-link-type="gen" xlink:type="simple">PQ453019</ext-link>.</p></tp:treatment-sec><tp:treatment-sec sec-type="notes" id="SECID0EKCCI"><title>Notes.</title><p>Our new isolate <named-content xmlns:xlink="http://www.w3.org/1999/xlink" content-type="dwc:institutional_code" xlink:title="Culture Collection at Mae Fah Luang University" xlink:href="http://grbio.org/institution/mae-fah-luang-university-culture-collection" xlink:type="simple">MFLUCC</named-content> 24-0466 is morphologically and phylogenetically related to <italic><tp:taxon-name><tp:taxon-name-part taxon-name-part-type="genus" reg="Melanocamarosporioides">Melanocamarosporioides</tp:taxon-name-part><tp:taxon-name-part taxon-name-part-type="species" reg="ugamica">ugamica</tp:taxon-name-part></tp:taxon-name></italic> (<named-content xmlns:xlink="http://www.w3.org/1999/xlink" content-type="dwc:institutional_code" xlink:title="Culture Collection at Mae Fah Luang University" xlink:href="http://grbio.org/institution/mae-fah-luang-university-culture-collection" xlink:type="simple">MFLUCC</named-content> 17-2314) but collected from a different host. <italic><tp:taxon-name><tp:taxon-name-part taxon-name-part-type="genus" reg="Melanocamarosporioides">Melanocamarosporioides</tp:taxon-name-part><tp:taxon-name-part taxon-name-part-type="species" reg="ugamica">ugamica</tp:taxon-name-part></tp:taxon-name></italic> was reported from Uzbekistan on dead trunk and branches of <italic><tp:taxon-name><tp:taxon-name-part taxon-name-part-type="genus" reg="Lonicera">Lonicera</tp:taxon-name-part><tp:taxon-name-part taxon-name-part-type="species" reg="altmannii">altmannii</tp:taxon-name-part></tp:taxon-name></italic> (<tp:taxon-name><tp:taxon-name-part taxon-name-part-type="family">Caprifoliaceae</tp:taxon-name-part></tp:taxon-name>) (<xref ref-type="bibr" rid="B42">Pem et al. 2019b</xref>), while our collection was found on dead branches of <italic><tp:taxon-name><tp:taxon-name-part taxon-name-part-type="genus" reg="Rosa">Rosa</tp:taxon-name-part><tp:taxon-name-part taxon-name-part-type="species" reg="ecae">ecae</tp:taxon-name-part></tp:taxon-name></italic>. <italic><tp:taxon-name><tp:taxon-name-part taxon-name-part-type="genus" reg="Melanocamarosporioides">Melanocamarosporioides</tp:taxon-name-part><tp:taxon-name-part taxon-name-part-type="species" reg="ugamica">ugamica</tp:taxon-name-part></tp:taxon-name></italic> (<named-content xmlns:xlink="http://www.w3.org/1999/xlink" content-type="dwc:institutional_code" xlink:title="Tashkent Mycological Herbarium" xlink:href="http://grbio.org/institution/institute-gene-pool-plants-and-animals-uzbek-academy-sciences" xlink:type="simple">TASM</named-content> 6133) is characterized by an asexual morph, namely black, globose, superficial conidiomata and large conidia, which are multiseptate and distinctively dark brown, while our collection (<named-content xmlns:xlink="http://www.w3.org/1999/xlink" content-type="dwc:institutional_code" xlink:title="Tashkent Mycological Herbarium" xlink:href="http://grbio.org/institution/institute-gene-pool-plants-and-animals-uzbek-academy-sciences" xlink:type="simple">TASM</named-content> 6175) is in its sexual state, characterized by globose to ovoid, dark brown to black ascomata, cylindrical asci, and dark brown, ellipsoidal, muriform ascospores. Multi-gene phylogeny (<abbrev xmlns:xlink="http://www.w3.org/1999/xlink" xlink:title="28S large subunit" id="ABBRID0EAFCI" xlink:type="simple">LSU</abbrev>, <abbrev xmlns:xlink="http://www.w3.org/1999/xlink" xlink:title="18S small subunit" id="ABBRID0EEFCI" xlink:type="simple">SSU</abbrev>, <abbrev xmlns:xlink="http://www.w3.org/1999/xlink" xlink:title="internal transcribed spacers" id="ABBRID0EIFCI" xlink:type="simple">ITS</abbrev>, and <abbrev xmlns:xlink="http://www.w3.org/1999/xlink" xlink:title="translation elongation factor 1 gene" id="ABBRID0EMFCI" xlink:type="simple">TEF-1</abbrev>) shows that our collection groups with <italic><tp:taxon-name><tp:taxon-name-part taxon-name-part-type="genus" reg="Melanocamarosporioides">Melanocamarosporioides</tp:taxon-name-part><tp:taxon-name-part taxon-name-part-type="species" reg="ugamica">ugamica</tp:taxon-name-part></tp:taxon-name></italic> (<named-content xmlns:xlink="http://www.w3.org/1999/xlink" content-type="dwc:institutional_code" xlink:title="Culture Collection at Mae Fah Luang University" xlink:href="http://grbio.org/institution/mae-fah-luang-university-culture-collection" xlink:type="simple">MFLUCC</named-content> 17-2314) in a 99% <abbrev xmlns:xlink="http://www.w3.org/1999/xlink" xlink:title="Maximum Likelihood" id="ABBRID0E6FCI" xlink:type="simple">ML</abbrev> and 1.00 BYPP supported clade. With regard to DNA sequence data comparison, there is a difference of 0.69% (6 out of 865), 0.84% (9 out of 1067), and 0% (0 out of 470) in nucleotide variations within the <abbrev xmlns:xlink="http://www.w3.org/1999/xlink" xlink:title="28S large subunit" id="ABBRID0EDGCI" xlink:type="simple">LSU</abbrev>, <abbrev xmlns:xlink="http://www.w3.org/1999/xlink" xlink:title="18S small subunit" id="ABBRID0EHGCI" xlink:type="simple">SSU</abbrev>, and <abbrev xmlns:xlink="http://www.w3.org/1999/xlink" xlink:title="internal transcribed spacers" id="ABBRID0ELGCI" xlink:type="simple">ITS</abbrev> genes, respectively. Hence, we introduce our collection as a new host record of <italic><tp:taxon-name><tp:taxon-name-part taxon-name-part-type="genus" reg="Melanocamarosporioides">Melanocamarosporioides</tp:taxon-name-part></tp:taxon-name></italic> from <italic><tp:taxon-name><tp:taxon-name-part taxon-name-part-type="genus" reg="Rosa">Rosa</tp:taxon-name-part><tp:taxon-name-part taxon-name-part-type="species" reg="ecae">ecae</tp:taxon-name-part></tp:taxon-name></italic>. This is also the first sexual morph report in <italic><tp:taxon-name><tp:taxon-name-part taxon-name-part-type="genus" reg="Melanocamarosporioides">Melanocamarosporioides</tp:taxon-name-part></tp:taxon-name></italic>. The phylogenetic placement of our strain <named-content xmlns:xlink="http://www.w3.org/1999/xlink" content-type="dwc:institutional_code" xlink:title="Tashkent Mycological Herbarium" xlink:href="http://grbio.org/institution/institute-gene-pool-plants-and-animals-uzbek-academy-sciences" xlink:type="simple">TASM</named-content> 6175 is shown in Fig. <xref ref-type="fig" rid="F3">1</xref>.</p></tp:treatment-sec><tp:treatment-sec><!--Section generated to contain objects referenced in tp:taxon-treatment.--><fig id="F3" position="float" orientation="portrait"><object-id xmlns:xlink="http://www.w3.org/1999/xlink" content-type="doi" xlink:type="simple">10.3897/mycokeys.115.139963.figure1</object-id><object-id xmlns:xlink="http://www.w3.org/1999/xlink" content-type="arpha" xlink:type="simple">3D682DA2-0A11-5FCD-9EE4-BDB0A138218F</object-id><label>Figure 1.</label><caption><p>Phylogram generated from maximum likelihood analysis based on combined <abbrev xmlns:xlink="http://www.w3.org/1999/xlink" xlink:title="28S large subunit" id="ABBRID0EFLBI" xlink:type="simple">LSU</abbrev>, <abbrev xmlns:xlink="http://www.w3.org/1999/xlink" xlink:title="18S small subunit" id="ABBRID0EJLBI" xlink:type="simple">SSU</abbrev>, <abbrev xmlns:xlink="http://www.w3.org/1999/xlink" xlink:title="internal transcribed spacers" id="ABBRID0ENLBI" xlink:type="simple">ITS</abbrev> and <abbrev xmlns:xlink="http://www.w3.org/1999/xlink" xlink:title="translation elongation factor 1 gene" id="ABBRID0ERLBI" xlink:type="simple">TEF-1</abbrev> sequence data for <tp:taxon-name><tp:taxon-name-part taxon-name-part-type="family">Melanommataceae</tp:taxon-name-part></tp:taxon-name>. The tree is rooted with <italic><tp:taxon-name><tp:taxon-name-part taxon-name-part-type="genus" reg="Cyclothyriella">Cyclothyriella</tp:taxon-name-part><tp:taxon-name-part taxon-name-part-type="species" reg="rubronotata">rubronotata</tp:taxon-name-part></tp:taxon-name></italic> (CBS 121892, CBS 141486). The new isolates are in red and ex-type strains and are shown in boldface. Bootstrap support values for maximum likelihood (<abbrev xmlns:xlink="http://www.w3.org/1999/xlink" xlink:title="Maximum Likelihood" id="ABBRID0EFMBI" xlink:type="simple">ML</abbrev>) equal to or greater than 70% and Bayesian posterior probabilities (BYPP) equal to or greater than 0.90 are given above the nodes, respectively.</p></caption><graphic xmlns:xlink="http://www.w3.org/1999/xlink" xlink:href="mycokeys-115-019-g001.jpg" position="float" orientation="portrait" xlink:type="simple" id="oo_1272637.jpg"><uri content-type="original_file" xlink:type="simple">https://binary.pensoft.net/fig/1272637</uri></graphic></fig></tp:treatment-sec><ref-list><ref id="B42"><mixed-citation xmlns:xlink="http://www.w3.org/1999/xlink" xlink:type="simple"><person-group><name name-style="western"><surname>Pem</surname><given-names>D</given-names></name><name name-style="western"><surname>Jeewon</surname><given-names>R</given-names></name><name name-style="western"><surname>Gafforov</surname><given-names>Y</given-names></name><name name-style="western"><surname>Hongsanan</surname><given-names>S</given-names></name><name name-style="western"><surname>Phukhamsakda</surname><given-names>C</given-names></name><name name-style="western"><surname>Promputtha</surname><given-names>I</given-names></name><name name-style="western"><surname>Doilom</surname><given-names>M</given-names></name><name name-style="western"><surname>Hyde</surname><given-names>KD</given-names></name></person-group> (<year>2019b</year>) <article-title><italic><tp:taxon-name><tp:taxon-name-part taxon-name-part-type="genus">Melanocamarosporioides</tp:taxon-name-part><tp:taxon-name-part taxon-name-part-type="species">ugamica</tp:taxon-name-part></tp:taxon-name></italic> gen. et sp. nov., a novel member of the family <tp:taxon-name><tp:taxon-name-part taxon-name-part-type="family">Melanommataceae</tp:taxon-name-part></tp:taxon-name> from Uzbekistan.</article-title><source>Mycological Progress</source><volume>18</volume>: <fpage>471</fpage>–<lpage>481</lpage>. <ext-link xlink:href="10.1007/s11557-018-1448-8" ext-link-type="doi" xlink:type="simple">https://doi.org/10.1007/s11557-018-1448-8</ext-link></mixed-citation></ref></ref-list></tp:taxon-treatment>
